# Supplementary material for: Morin hydrate alleviated cisplatin-induced testicular toxicity in rats via modulating NLRP3/NF-κB pathway
Source: Naunyn Schmiedebergs Arch Pharmacol. 2025 Dec 27;399(6):8363–79. doi: 10.1007/s00210-025-04867-5 (PMC13086719; doi:10.1007/s00210-025-04867-5)
Supplement: Supplementary file 1 — (XLSX 11.4 KB) [file 210_2025_4867_MOESM1_ESM.xlsx]

## Sheet: Sheet1
	Quantitative data on β-actin expression in each group
	Groups	β-actin 1	β-actin 2	β-actin 3
	Control	20.513	20.221	23.432
	MH (100 mg/kg)	15.502	20.971	17.615
	Cis (7 mg/kg)	18.553	21.174	17.644
	MH (50 mg/kg)+Cis	24.769	20.133	18.768
	MH (100 mg/kg)+Cis	20.663	17.502	22.541
